# Supplementary material for: Ecological Risk Assessment of Amoxicillin, Enrofloxacin, and Neomycin: Are Their Current Levels in the Freshwater Environment Safe?
Source: Toxics. 2021 Aug 23;9(8):196. doi: 10.3390/toxics9080196 (PMC8402334; doi:10.3390/toxics9080196)
Supplement: Supplementary file 1 [file toxics-09-00196-s001.zip]

Archive with 1 entries (1 files):
- toxics-1284562-SI.pdf
